# Supplementary material for: Proximity Elongation Assay and ELISA for the Identification of Serum Diagnostic Biomarkers in Parkinson’s Disease and Progressive Supranuclear Palsy
Source: Int J Mol Sci. 2024 Oct 30;25(21):11663. doi: 10.3390/ijms252111663 (PMC11546529; doi:10.3390/ijms252111663)
Supplement: Supplementary file 1 [file ijms-25-11663-s001.zip]

Archive with 2 entries (2 files):
- Supplementary materials_v2.pdf
- Table S4.xlsx
