# Supplementary material for: Proximity Elongation Assay and ELISA for the Identification of Serum Diagnostic Biomarkers in Parkinson’s Disease and Progressive Supranuclear Palsy
Source: Int J Mol Sci. 2024 Oct 30;25(21):11663. doi: 10.3390/ijms252111663 (PMC11546529; doi:10.3390/ijms252111663)
Supplement: Supplementary file 1 [file ijms-25-11663-s001.zip › Table S4.xlsx]

## Sheet: Data
ID	Diagnosis	Age	PEA_OPG_(NPX)	PEA_TFF3_(NPX)	PEA_CPB1_(NPX)	PEA_CNTN1_(NPX)	PEA_TIMP4_(NPX)	ELISA_OPG_(pg/ml)	ELISA_TFF3_(ng/ml)	ELISA_CPB1_(ng/ml)
ID001	HC	62	4.57965	4.03556	8.09963	1.97609	3.92422	228.3	7.39	7.07
ID002	HC	62	4.86829	4.30317	10.5891	3.0072	3.38298	226.6	8.76	12.89
ID003	HC	62	4.04663	3.65007	8.1818	2.00828	2.0884	118.1	7	3.62
ID004	HC	66	4.36193	4.22555	8.67379	2.0461	3.52049	234.8	13.76	1.96
ID005	HC	69	4.60508	4.3209	7.97872	2.65383	3.82174	186.5	4.7	6.19
ID006	HC	70	4.39899	4.23534	8.07606	2.356	2.4422	245.5	20.25	5.09
ID007	HC	70	3.73787	3.4169	7.91623	1.72215	5.07198	127.1	5.69	4.15
ID008	HC	75	4.95023	4.23952	8.47037	2.14227	3.81067	182.1	8.28	10.57
ID009	HC	77	5.58384	5.32757	9.17105	2.37647	3.72192	237.8	20.22	6.01
ID010	HC	74	5.17045	4.08231	8.46216	2.16884	3.01396	249.9	6	3.79
ID011	HC	78	4.37624	4.17752	8.61521	1.83936	2.64253	129.5	12.79	6.83
ID012	HC	78	4.66357	4.7521	9.13875	2.50733	3.93157	160.2	16.73	6.68
ID013	HC	66	3.69912	3.22246	7.87428	1.90595	2.09988	154.9	9.61	6.41
ID014	HC	75	6.02201	5.00892	8.72667	2.79775	3.70279	271.1	12.61	3.77
ID015	HC	70	6.2424	5.02494	9.11128	2.17238	3.72469	446.6	16.17	6.71
ID016	HC	73	4.85001	3.31809	7.08888	1.62285	2.51779	360.8	8.03	1.98
ID017	HC	62	5.03505	3.92099	8.4155	3.08175	4.9812	171.2	2.8	2
ID018	HC	74	5.34929	4.86598	8.24863	3.2269	3.63943	241.8	15.8	3.11
ID019	HC	82	5.82756	5.28233	9.02579	3.14119	4.07397	414.4	20.43	5.76
ID020	HC	66	4.84762	4.04649	9.63333	2.81625	3.79604	129.2	2.15	6.34
ID021	HC	71	4.94142	3.97322	7.82167	3.14683	3.58469	198.7	5.46	2.89
ID022	HC	73	5.32401	4.67113	8.52502	3.6266	3.89948	200.6	2.11	2.65
ID023	HC	61	4.6159	3.97354	8.77948	2.17771	3.56995	192.6	8.11	7.14
ID024	HC	75	5.59782	4.94824	8.95898	3.3708	4.32053	169.5	6.86	2.64
ID025	PD	63	3.05705	6.5694	5.50453	4.31596	4.54942	285.9	9.83	2.05
ID026	PD	70	2.72906	6.30571	7.83383	3.88169	4.63109	152.5	7.64	10.38
ID027	PD	65	3.8818	6.75017	5.2592	4.59453	4.40062	188	11.41	1.22
ID028	PD	61	3.32072	6.35642	5.40616	3.99094	5.54449	162.6	7.36	9.34
ID029	PD	80	2.95013	6.37054	5.53542	4.15101	5.12163	265	8.29	6.35
ID030	PD	72	3.15128	6.76212	6.56565	4.09628	4.67403	105.2	14.05	2.25
ID031	PD	78	3.7154	7.76756	5.83616	4.62571	5.73292	181.7	24.38	1.38
ID032	PD	52	2.14464	6.03258	5.70317	4.09089	4.13298	144.2	4.6	1.57
ID033	PD	72	3.57097	6.82285	5.60423	4.29016	5.75567	307.2	10.9	5.86
ID034	PD	69	2.76124	5.99072	5.69871	3.60902	4.63897	146	12.7	6.96
ID035	PD	51	2.60374	6.18556	4.69055	3.8323	4.24798	270.5	4.55	2.16
ID036	PD	NA	3.24367	6.64299	5.50427	4.5508	5.19998	114.2	6.87	1.53
ID037	PD	58	3.15713	6.40624	5.30734	4.54924	5.09363	280	5.9	1.43
ID038	PD	60	3.58759	7.39526	5.58038	5.07115	5.86779	108.5	19.56	2.35
ID039	PD	59	2.78098	6.32794	6.1252	4.52673	5.08684	174.2	5.51	4.95
ID040	PD	64	3.99548	6.71132	5.24022	4.63822	5.23867	200.3	10,6	1,74
ID041	PD	54	2.55671	5.79646	5.61435	4.22223	4.61734	95,6	4.7	2,7
ID042	PD	59	3.45558	6.20937	6.32982	4.439	4.4454	185.4	2,36	15.19
ID043	PD	47	2.78911	5.97382	5.02847	4.26382	4.80261	248.3	4,88	2.9
ID044	PD	64	2.88776	5.7538	4.81395	3.48824	4.16683	193.9	2.83	1.65
ID045	PD	66	3.13315	6.25848	4.65371	4.17913	4.80016	204.7	4.55	1
ID046	PD	86	2.85933	6.27738	3.26079	3.2889	4.2605	155.7	15.97	5.22
ID047	PD	65	3.26065	6.61805	5.11808	4.85484	4.498	286.8	12.17	2.11
ID048	PD	75	3.33615	6.82145	5.56211	4.6064	5.09157	123.1	10.09	8.85
ID049	PD	72	3.51121	6.51951	4.17808	3.9424	4.73086	264.7	10.2	2.19
ID050	PD	67	3.00049	7.13297	5.94796	4.24039	5.04739	294.8	13.67	0.92
ID051	PD	62	3.48946	6.73259	9.77904	4.67209	4.61819	105.9	3.67	4.84
ID052	PD	74	3.39606	6.73177	5.61703	3.71221	5.44701	296.4	13.87	8.59
ID053	PD	57	2.95932	6.47389	5.9356	4.1611	4.89333	141,6	5,85	4,40
ID054	PD	66	3.03186	6.45106	5.23047	4.47783	5.21223	115.3	6.14	5.45
ID055	PD	72	3.24779	6.93255	6.77874	4.52738	4.82048	202.5	9.91	2.98
ID056	PD	64	2.49645	6.19312	6.25548	4.61129	4.2081	117	7.67	11.71
ID057	PD	66	2.83833	6.55824	5.0007	4.70956	4.83896	144.7	8.93	1.39
ID058	PD	62	2.77787	6.03765	5.96394	4.23572	5.14398	183.6	3.79	5.86
ID059	PD	59	4.11754	4.32097	7.59864	2.99925	2.75313	131.7	7.35	3.36
ID060	PD	49	2.87561	6.31656	5.9978	4.09661	4.67117	78,2	4,45	3,23
ID061	PD	76	2.21448	5.81901	4.43879	4.1841	4.34269	118.5	3.12	1.32
ID062	PD	77	3.48445	7.47207	6.59517	4.36521	4.50709	314.1	21.55	7.59
ID063	PD	72	3.45511	7.00665	4.7738	4.12192	5.35044	355,7	9.37	1,59
ID064	PD	69	3.39599	6.97001	6.56999	4.14947	5.15347	217,0	13.99	13,09
ID065	PD	60	2.06156	5.71462	5.65746	3.71553	4.59003	109.8	3.03	4.47
ID066	PD	55	2.30154	5.66842	5.60087	3.67194	4.00424	173,9	5,75	6,57
ID067	PD	65	2.86323	6.32878	6.06071	3.59919	4.29349	193.5	5.22	5.14
ID068	PD	68	3.57679	6.29985	5.44573	4.09929	4.23388	244.3	2.33	4.08
ID069	PD	70	5.42757	5.0002	8.3526	2.85956	3.93647	168.4	7.86	2.25
ID070	PD	52	4.6907	4.11987	8.94398	3.33284	3.94461	245.7	4.6	8.18
ID071	PSP	62	4.64146	4.52641	8.78779	2.26044	3.38353	141	6.97	3.4
ID072	PSP	64	4.1989	3.73396	7.51654	1.9325	2.32939	159.2	11.65	3.13
ID073	PSP	77	4.52928	5.04655	9.04438	2.10509	3.43259	270.2	27.1	9.98
ID074	PSP	59	2.71527	5.93941	5.22221	4.53765	3.97985	186.3	3,80	2,23
ID075	PSP	81	6.76441	5.56538	10.3063	3.97757	4.5925	245.1	14.95	3.18
ID076	PSP	74	5.73852	4.76745	9.19441	2.79493	3.73675	210.9	11.7	4.98
ID077	PSP	73	6.46176	5.45431	8.88565	3.69069	4.62108	371.7	14.15	2.42
ID078	PSP	78	4.61924	5.07784	8.33011	3.07747	3.53709	153.9	17.57	2.05
ID079	PSP	67	4.40781	3.51921	7.24262	2.52297	3.02412	209	8.6	2.23
ID080	PSP	66	5.20556	4.78367	8.43709	2.04189	3.56968	196.6	9.49	10.06
ID081	PSP	73	5.45593	5.4303	9.26058	3.52015	3.9742	215.9	11.52	3.87
ID082	PSP	75	5.57026	4.96805	9.36101	3.23623	3.32108	235.9	11.89	4.66
ID083	PSP	75	5.17379	4.04684	8.49993	2.79476	3.87166	239.7	17.6	7.15
ID084	PSP	81	4.37035	3.61849	7.96479	1.66542	3.42881	283	9.83	6.17
ID085	PSP	80	6.32345	5.63413	8.68622	3.8395	4.10089	401.4	14.53	2.83
ID086	PSP	76	4.74076	4.36819	8.26494	2.93054	3.59203	381	10.11	4.13
ID087	PSP	68	4.57724	4.61979	8.82684	2.54243	3.04059	115.9	5.59	2.54
ID088	PSP	63	2.7634	6.41953	5.62596	4.21812	4.39665	105.8	4.67	2.17
ID089	PSP	71	5.68487	4.79814	7.70772	3.01112	4.32756	419.8	12.2	2.16
ID090	PSP	69	2.68793	6.66348	6.44534	3.56021	4.82032	100.9	6.22	7.24
ID091	PSP	70	4.84131	4.02914	8.18041	2.31384	4.57071	299.6	4.96	2.4
ID092	PSP	72	4.80924	4.25584	9.18536	2.93038	3.58852	177.1	4.07	5.16
ID093	PSP	67	4.12398	6.71423	6.33232	4.74324	4.22776	365	3.12	5.65
ID094	PSP	76	4.06507	6.79958	6.21749	3.66428	4.69635	275.9	12.57	4.63
ID095	PSP	76	5.56011	5.11403	9.92029	3.23021	3.27297	360	15	13.02
ID096	PSP	62	4.57599	4.16051	8.85078	2.80944	2.84605	105.8	4.48	2.09
ID097	PSP	78	3.18089	6.01939	5.06338	3.47513	4.6098	371	11.44	4.28
ID098	PSP	62	5.77046	4.28527	9.27932	3.38338	3.84419	191.7	2.05	6.29
ID099	PSP	62	3.96663	2.83062	6.38757	1.16329	1.83894	141.8	3.8	1.23
ID100	PSP	73	4.65364	3.92853	7.8197	2.29348	3.34952	237.3	18.47	3.65

## Sheet: Legend
PEA = proximity elongation assay
PSP = Progressive supranuclear palsy
PD = Parkinson's disease
HC = Healthy control
OPG = osteoprotegerin
TFF3 = trefoil factor 3
CPB1 = carboxypeptidase B1
CNTN1 = contactin 1
TIMP4 = TIMP metallopeptidase inhibitor 4
